# Supplementary material for: Effect of smoking status on immunotherapy for lung cancer: a systematic review and meta-analysis
Source: Front Oncol. 2024 Oct 8;14:1422160. doi: 10.3389/fonc.2024.1422160 (PMC11493588; doi:10.3389/fonc.2024.1422160)
Supplement: Supplementary Table 1 — Search Strategy. [file Table1.xlsx]

## Sheet: Sheet1
Study ID	Phase	Tumor type	Treatment groups	Patients	Non-smokers, n (%)	Smokers, n (%)	Median follow-up time (months) a	Median age (years) b	Overall (HR, 95% CI) c	HR (95% CI) for non-smokers d	HR (95% CI) for smokers e	HR (95% CI) for former smokers f	HR (95% CI) for current smokers g
CheckMate-227 [11]	3	NSCLC	PD-L1+CTLA-4	1166	157 (13.5%)	996 (85.4%)	29.3	64 vs. 64	0.73 (0.64-0.84)	0.96 (0.66-1.41)	0.72 (0.62-0.84)	-	-
CASPIAN [14]	3	SCLC	PD-1+ CT	537	37 (6.9%)	500(93.1%)	14.2	62 vs. 63	0.73 (0.59-0.91)	0.90 (0.40-2.11)	0.72 (0.58-0.91)	-	-
IMpower130 [6]	3	NSCLC-A	PD-L1 + CT	679	65 (9.6%)	614(90.4%)	18.5	64 vs. 65	0.79 (0.64-0.98)	0.55 (0.26-1.19)	0.81 (0.65-1.02)	-	-
IMpower110 [15]	3	NSCLC-A	PD-L1+ CT	205	24 (11.7%)	181(88.3%)	15.7	64 vs. 65	0.59 (0.40-0.89)	1.83 (0.63-5.31)	-	0.60 (0.36-1.00)	0.35 (0.14-0.88)
IMpower131 [16]	3	NSCLC-C	PD-L1+ CT	683	55 (8.1%)	627 (91.8%)	18.1	66 vs. 65	0.88 (0.73-1.05)	0.85 (0.43-1.68)	0.87 (0.72-1.05)	-	-
MYSTIC[17]	3	NSCLC	PD-1	325	45 (13.8%)	280 (86.2%)	30.2	64 vs. 64.5	0.76 (0.56-1.02)	0.60 (0.31-1.18)	0.77 (0.58-1.02)	-	-
KEYNOTE-604 [18]	3	SCLC	PD-L1+ CT	453	16 (3.5%)	437(96.5%）	21.6	64 vs. 65	0.80 (0.64-0.98)	-	-	0.71 (0.49-1.02)	0.86 (0.66-1.11)
IMpower132 [19]	3	NSCLC-A	PD-L1 + CT	578	67 (11.6%)	511 (88.4%)	28.4	64 vs. 63	0.86 (0.71-1.06)	0.78 (0.42-1.43)	0.89 (0.72-1.09)	-	-
CheckMate 9LA [20]	3	NSCLC	PD-L1+CTLA-4+ CT	719	98 (13.6%)	621 (86.4%)	13.2	65 vs. 65	0.66 (0.55-0.80)	1.14 (0.66-1.97)	0.62 (0.50-0.75)	-	-
EMPOWER-Lung 3 [21]	3	NSCLC	PD-1+ CT	466	67 (14.4%)	399（85.6%）	16.7	63 vs. 63	0.71 (0.53-0.93)	1.28 (0.53-3.08)	0.61 (0.46-0.82)	-	-
CAPSTONE-1 [22]	3	NSCLC	PD-L1 + CT	462	103 (22.3%)	359（77.7%）	13.5	62 vs. 62	0.72 (0.58-0.90)	0.59 (0.37-0.87)	0.75 (0.59-0.95)	-	-
CHOICE-01 [23]	3	NSCLC	PD-1 + CT	465	145 (31.2%)	320 (68.8%)	16.2	63 vs. 61	0.69 (0.53-0.92)	0.67 (0.39-1.17)	0.70 (0.51-0.98)	-	-
IPSOS [24]	3	NSCLC	PD-L1	453	55 (12.1%)	398（87.9%）	41	75 vs. 75	0.78 (0.63-0.97)	0.70 (0.37-1.35)	-	0.83 (0.64-1.08)	0.65 (0.40-1.07)
ASTRUM-005 [25]	3	NSCLC	PD-1+ CT	585	116 (19.8%)	469（80.2%）	12.3	63 vs. 62	0.63 (0.49-0.82)	0.75 (0.42-1.33)	-	0.59 (0.42-0.83)	0.61 (0.36-1.02)
POSEIDON [26]	3	NSCLC	PD-1 + CT	675	163 (24.1%)	511（75.7%）	34.9	64.5 vs. 64	0.86 (0.72-1.02)	0.92 (0.65-1.31)	-	0.83 (0.66-1.04)	0.77 (0.52-1.12)
POSEIDON [26]	3	NSCLC	PD-1+ CTLA-4 + CT	675	138 (20.4%)	536（79.4%）	34.9	63 vs. 64	0.77 (0.65-0.92)	1.15 (0.79-1.67)	-	0.75 (0.60-0.94)	0.54 (0.37-0.79)
KEYNOTE-026 [27]	3	NSCLC	PD-L1	541	59 (10.9%)	475（87.8%）	13.7	63 vs. 65	1.08 (0.87-1.34)	1.02 (0.54-1.93)	-	1.09 (0.84-1.42)	1.05 (0.63-1.74)
KEYNOTE-189 [28]	3	NSCLC-A	PD-L1	616	73 (11.9%)	543 (88.1%)	10.5	65 vs. 63.5	0.49 (0.38-0.64)	0.23 (0.10-0.54)	0.54 (0.41-0.71)	-	-
